# Supplementary material for: Genome-wide (ChIP-seq) identification of target genes regulated by BdbZIP10 during paraquat-induced oxidative stress
Source: BMC Plant Biol. 2018 Apr 10;18:58. doi: 10.1186/s12870-018-1275-8 (PMC5894230; doi:10.1186/s12870-018-1275-8)
Supplement: Supplementary file 2 — List of enriched peaks and their location in the Brachypodium genome. (XLSX 65 kb) [file 12870_2018_1275_MOESM2_ESM.xlsx]

## Sheet: Sheet1
Additional file 2. List of enriched peaks and their location in the Brachypodium genome. Bold text represents region of Chromosome 5 with high GC content presumed to be false positives.
chr	start	end	promoter	exon	intron	length	abs_summit	pileup	=-LOG10(pvalue)	fold_enrichment	=-LOG10(qvalue)	name
Bd1	19	284				266	152	180	15.6357	1.93979	11.7352	/mnt/zr1290_4_peak_1
Bd1	2542576	2542730				155	2542673	20	9.49571	4.55735	5.82984	/mnt/zr1290_4_peak_2
Bd1	2830387	2830653	Bradi1g04191			267	2830565	33	21.0432	7.37857	16.9986	/mnt/zr1290_4_peak_3
Bd1	3081780	3081952	Bradi1g04597,Bradi1g04590			173	3081862	23	8.41068	3.73253	4.82862	/mnt/zr1290_4_peak_4
Bd1	4060683	4061062	Bradi1g06030			380	4060860	82	79.8914	18.0124	75.0514	/mnt/zr1290_4_peak_5
Bd1	4313186	4313399	Bradi1g06420	Bradi1g06420.1		214	4313307	34	22.0313	7.59558	17.961	/mnt/zr1290_4_peak_6
Bd1	4787267	4787988		Bradi1g06882.1		722	4787483	83	81.2587	18.2294	76.4087	/mnt/zr1290_4_peak_7
Bd1	5157637	5158019				383	5157928	39	27.1483	8.68067	22.9646	/mnt/zr1290_4_peak_8
Bd1	5163039	5163277	Bradi1g07330			239	5163137	27	15.3904	6.07647	11.4928	/mnt/zr1290_4_peak_9
Bd1	7572983	7573363				381	7573032	20	9.49571	4.55735	5.82984	/mnt/zr1290_4_peak_10
Bd1	8207790	8207995				206	8207892	22	8.98062	4.06774	5.35163	/mnt/zr1290_4_peak_11
Bd1	8911086	8911281			Bradi1g11992.1	196	8911183	24	12.7616	5.42542	8.94903	/mnt/zr1290_4_peak_12
Bd1	9562619	9562864				246	9562718	25	13.6219	5.64243	9.78129	/mnt/zr1290_4_peak_13
Bd1	9722327	9722535				209	9722447	24	11.2148	4.74708	7.46518	/mnt/zr1290_4_peak_14
Bd1	10536105	10536278	Bradi1g13690	Bradi1g13680.1		174	10536159	22	11.0922	4.99138	7.34802	/mnt/zr1290_4_peak_15
Bd1	10797640	10797805				166	10797770	20	9.49571	4.55735	5.82984	/mnt/zr1290_4_peak_16
Bd1	11311001	11311296	Bradi1g14370	Bradi1g14370.1		296	11311193	26	10.4629	4.1991	6.74974	/mnt/zr1290_4_peak_17
Bd1	13489447	13489771		Bradi1g16710.1		325	13489625	42	26.0365	7.60491	21.888	/mnt/zr1290_4_peak_18
Bd1	13829630	13829807	Bradi1g17270	Bradi1g17270.1		178	13829731	22	9.68975	4.36732	6.01829	/mnt/zr1290_4_peak_19
Bd1	14834764	14835040	Bradi1g18490			277	14834898	41	29.2717	9.1147	25.0476	/mnt/zr1290_4_peak_20
Bd1	16130138	16130321			Bradi1g20125.1	184	16130220	18	7.97864	4.12332	4.42098	/mnt/zr1290_4_peak_21
Bd1	16913205	16913360	Bradi1g20995			156	16913291	26	11.948	4.77517	8.16679	/mnt/zr1290_4_peak_22
Bd1	17250593	17250746	Bradi1g21420		Bradi1g21420.1	154	17250679	20	8.94735	4.30457	5.3236	/mnt/zr1290_4_peak_23
Bd1	18187822	18188101				280	18187980	45	33.6389	9.98277	29.3348	/mnt/zr1290_4_peak_24
Bd1	18193375	18193672		Bradi1g22650.1		298	18193512	56	46.383	12.3699	41.893	/mnt/zr1290_4_peak_25
Bd1	19288320	19288537				218	19288451	26	14.4983	5.85945	10.6284	/mnt/zr1290_4_peak_26
Bd1	20217333	20217588				256	20217459	27	15.3904	6.07647	11.4928	/mnt/zr1290_4_peak_27
Bd1	20774114	20774388				275	20774245	35	23.0317	7.8126	18.9367	/mnt/zr1290_4_peak_28
Bd1	20901436	20901589			Bradi1g25737.1	154	20901453	18	7.97864	4.12332	4.42098	/mnt/zr1290_4_peak_29
Bd1	21146216	21146678	Bradi1g26025	Bradi1g26025.3,Bradi1g26025.2		463	21146416	50	31.0265	7.93163	26.7769	/mnt/zr1290_4_peak_30
Bd1	21356708	21357116				409	21356871	66	58.7688	14.5401	54.1373	/mnt/zr1290_4_peak_31
Bd1	21757307	21757600				294	21757436	56	46.383	12.3699	41.893	/mnt/zr1290_4_peak_32
Bd1	22095628	22095781	Bradi1g26990	Bradi1g26990.2		154	22095714	17	5.68647	3.18345	2.40753	/mnt/zr1290_4_peak_33
Bd1	23575212	23575395				184	23575276	96	7.50724	1.80471	4.00341	/mnt/zr1290_4_peak_34
Bd1	25450577	25450785	Bradi1g29930	Bradi1g29930.2		209	25450637	22	11.0922	4.99138	7.34802	/mnt/zr1290_4_peak_35
Bd1	25891161	25891767	Bradi1g30523		Bradi1g30523.1	607	25891358	38	26.1024	8.46365	21.9378	/mnt/zr1290_4_peak_36
Bd1	26395036	26395256				221	26395141	36	24.0438	8.02962	19.927	/mnt/zr1290_4_peak_37
Bd1	26595749	26595921				173	26595828	21	10.2845	4.77437	6.57664	/mnt/zr1290_4_peak_38
Bd1	27807323	27807506				184	27807425	15	5.86942	3.47227	2.53913	/mnt/zr1290_4_peak_39
Bd1	29010412	29010721	Bradi1g33347	Bradi1g33347.1		310	29010576	81	60.3298	11.3799	55.6785	/mnt/zr1290_4_peak_40
Bd1	30694615	30694899	Bradi1g35050,Bradi1g35045	Bradi1g35045.1		285	30694716	48	35.5888	10.044	31.2594	/mnt/zr1290_4_peak_41
Bd1	31231955	31232208				254	31232060	29	17.2193	6.5105	13.2709	/mnt/zr1290_4_peak_42
Bd1	32331622	32331819	Bradi1g36539	Bradi1g36539.1		198	32331692	26	14.4983	5.85945	10.6284	/mnt/zr1290_4_peak_43
Bd1	33030192	33030664	Bradi1g37100	Bradi1g37100.1		473	33030446	116	128.953	25.391	123.75	/mnt/zr1290_4_peak_44
Bd1	33697338	33697960	Bradi1g37667	Bradi1g37667.1		623	33697750	143	171.055	31.2504	165.405	/mnt/zr1290_4_peak_45
Bd1	34228322	34228489			Bradi1g38025.1,Bradi1g38025.2	168	34228381	19	8.72679	4.34033	5.11248	/mnt/zr1290_4_peak_46
Bd1	36064973	36065140	Bradi1g39282		Bradi1g39282.1	168	36065034	19	8.72679	4.34033	5.11248	/mnt/zr1290_4_peak_47
Bd1	39660585	39660770		Bradi1g42430.1		186	39660683	25	13.6219	5.64243	9.78129	/mnt/zr1290_4_peak_48
Bd1	41483981	41484180				200	41484118	21	10.2845	4.77437	6.57664	/mnt/zr1290_4_peak_49
Bd1	43501207	43501564	Bradi1g45160	Bradi1g45160.1		358	43501435	42	30.3488	9.33172	26.1037	/mnt/zr1290_4_peak_50
Bd1	45373099	45373449				351	45373303	47	34.4865	9.83902	30.1773	/mnt/zr1290_4_peak_51
Bd1	45477344	45477549	Bradi1g46750			206	45477483	17	7.25226	3.9063	3.76454	/mnt/zr1290_4_peak_52
Bd1	45631630	45631974				345	45631729	20	6.51463	3.26597	3.13553	/mnt/zr1290_4_peak_53
Bd1	46825991	46826331	Bradi1g48041,Bradi1g48030			341	46826251	19	8.72679	4.34033	5.11248	/mnt/zr1290_4_peak_54
Bd1	47166427	47166825	Bradi1g48360	Bradi1g48360.1,Bradi1g48360.2		399	47166619	90	90.9699	19.7485	86.0351	/mnt/zr1290_4_peak_55
Bd1	47707629	47707782		Bradi1g48870.1		154	47707724	19	8.3126	4.14707	4.7357	/mnt/zr1290_4_peak_56
Bd1	47708409	47708604		Bradi1g48880.1		196	47708507	24	9.72239	4.13764	6.04555	/mnt/zr1290_4_peak_57
Bd1	47932333	47932597	Bradi1g49020			265	47932485	55	45.1839	12.1529	40.708	/mnt/zr1290_4_peak_58
Bd1	48380311	48380837	Bradi1g49490			527	48380388	21	10.2845	4.77437	6.57664	/mnt/zr1290_4_peak_59
Bd1	49488064	49488275		Bradi1g50826.6		212	49488181	27	15.3904	6.07647	11.4928	/mnt/zr1290_4_peak_60
Bd1	49816939	49817119	Bradi1g51206	Bradi1g51206.1	Bradi1g51206.1	181	49817034	22	11.0922	4.99138	7.34802	/mnt/zr1290_4_peak_61
Bd1	50015980	50016226		Bradi1g51430.1		247	50016100	28	16.2975	6.29348	12.3736	/mnt/zr1290_4_peak_62
Bd1	50116297	50116484	Bradi1g51540			188	50116424	18	7.97864	4.12332	4.42098	/mnt/zr1290_4_peak_63
Bd1	51979779	51979983				205	51979863	29	17.2193	6.5105	13.2709	/mnt/zr1290_4_peak_64
Bd1	52160452	52160875		Bradi1g53680.1		424	52160700	55	43.5403	11.4788	39.0895	/mnt/zr1290_4_peak_65
Bd1	52163056	52163698	Bradi1g53680	Bradi1g53680.1		643	52163364	175	218.366	36.0764	211.802	/mnt/zr1290_4_peak_66
Bd1	52164884	52165336				453	52165145	153	187.229	33.4206	181.296	/mnt/zr1290_4_peak_67
Bd1	53346618	53346799	Bradi1g54800			182	53346717	28	16.2975	6.29348	12.3736	/mnt/zr1290_4_peak_68
Bd1	56919899	56920207				309	56920100	39	27.1483	8.68067	22.9646	/mnt/zr1290_4_peak_69
Bd1	59621884	59622044	Bradi1g60170			161	59621941	22	11.0922	4.99138	7.34802	/mnt/zr1290_4_peak_70
Bd1	60719203	60719460	Bradi1g61170	Bradi1g61170.1		258	60719345	57	47.3578	12.4906	42.8631	/mnt/zr1290_4_peak_71
Bd1	61086375	61086668	Bradi1g61497	Bradi1g61497.1,Bradi1g61497.3,Bradi1g61497.2		294	61086517	36	24.0438	8.02962	19.927	/mnt/zr1290_4_peak_72
Bd1	62969206	62969452				247	62969273	18	6.30402	3.36031	2.93876	/mnt/zr1290_4_peak_73
Bd1	62975057	62975222	Bradi1g63600			166	62975113	19	8.72679	4.34033	5.11248	/mnt/zr1290_4_peak_74
Bd1	63221354	63221509				156	63221442	23	11.2764	4.91951	7.52288	/mnt/zr1290_4_peak_75
Bd1	63390653	63391001				349	63390805	65	43.0648	9.15947	38.6164	/mnt/zr1290_4_peak_76
Bd1	63927865	63928122	Bradi1g64507			258	63928010	37	20.1492	6.28921	16.1259	/mnt/zr1290_4_peak_77
Bd1	64236167	64236418				252	64236295	32	20.0675	7.16155	16.047	/mnt/zr1290_4_peak_78
Bd1	64436914	64437067				154	64437031	17	7.25226	3.9063	3.76454	/mnt/zr1290_4_peak_79
Bd1	64745852	64746347				496	64746071	98	102.352	21.4846	97.3319	/mnt/zr1290_4_peak_80
Bd1	65854261	65854696	Bradi1g66886			436	65854390	42	27.4972	8.16499	23.3114	/mnt/zr1290_4_peak_81
Bd1	65856248	65856414	Bradi1g66886			167	65856346	19	8.72679	4.34033	5.11248	/mnt/zr1290_4_peak_82
Bd1	67041842	67042127	Bradi1g68300			286	67041994	59	50.0251	13.021	45.4908	/mnt/zr1290_4_peak_83
Bd1	67634210	67634555				346	67634348	62	47.2113	11.1421	42.7171	/mnt/zr1290_4_peak_84
Bd1	67636458	67637054	Bradi1g68957	Bradi1g68957.1		597	67636816	146	156.769	24.8741	151.293	/mnt/zr1290_4_peak_85
Bd1	67846031	67846368	Bradi1g69145	Bradi1g69145.1		338	67846215	56	40.5254	10.0809	36.1088	/mnt/zr1290_4_peak_86
Bd1	69274610	69274824		Bradi1g70930.5,Bradi1g70930.4		215	69274734	23	11.9182	5.2084	8.13859	/mnt/zr1290_4_peak_87
Bd1	69605910	69606144	Bradi1g71370			235	69606033	34	22.0313	7.59558	17.961	/mnt/zr1290_4_peak_88
Bd1	70001341	70001582				242	70001476	31	19.1047	6.94453	15.1083	/mnt/zr1290_4_peak_89
Bd1	70203470	70203866		Bradi1g72180.1,Bradi1g72180.2	Bradi1g72180.1,Bradi1g72180.2	397	70203752	29	17.2193	6.5105	13.2709	/mnt/zr1290_4_peak_90
Bd1	70409213	70409524	Bradi1g72449		Bradi1g72445.1	312	70409268	24	9.72239	4.13764	6.04555	/mnt/zr1290_4_peak_91
Bd1	70463750	70463968				219	70463883	27	15.3904	6.07647	11.4928	/mnt/zr1290_4_peak_92
Bd1	71388739	71389062	Bradi1g73720			324	71388821	37	21.3066	6.72061	17.2587	/mnt/zr1290_4_peak_93
Bd1	71757124	71758084	Bradi1g74270			961	71757323	72	66.2199	15.7209	61.5157	/mnt/zr1290_4_peak_94
Bd1	71758873	71759245				373	71759014	53	42.8088	11.7189	38.3615	/mnt/zr1290_4_peak_95
Bd1	72056433	72056675	Bradi1g74680	Bradi1g74680.1	Bradi1g74670.1	243	72056545	41	29.2717	9.1147	25.0476	/mnt/zr1290_4_peak_96
Bd1	73193889	73194098				210	73193975	31	19.1047	6.94453	15.1083	/mnt/zr1290_4_peak_97
Bd1	73481759	73482068				310	73481932	48	37.0128	10.6338	32.6508	/mnt/zr1290_4_peak_98
Bd1	73745007	73745293				287	73745160	33	20.4872	7.13842	16.4617	/mnt/zr1290_4_peak_99
Bd1	75071231	75071391				161	75071355	153	12.5732	1.88555	8.78322	/mnt/zr1290_4_peak_100
Bd1_centromere_containing_Bradi1g41430	45379	45636				258	45503	83	11.6105	2.31439	7.8545	/mnt/zr1290_4_peak_101
Bd2	677612	677785			Bradi2g01100.1	174	677686	22	11.0922	4.99138	7.34802	/mnt/zr1290_4_peak_102
Bd2	803989	804208				220	804080	19	8.65619	4.3071	5.06615	/mnt/zr1290_4_peak_103
Bd2	1468081	1468264	Bradi2g02150			184	1468184	28	16.2975	6.29348	12.3736	/mnt/zr1290_4_peak_104
Bd2	1644253	1644589	Bradi2g02440	Bradi2g02440.1		337	1644380	26	9.81496	3.96022	6.13619	/mnt/zr1290_4_peak_105
Bd2	1670889	1671114	Bradi2g02510		Bradi2g02510.2	226	1671020	41	29.2717	9.1147	25.0476	/mnt/zr1290_4_peak_106
Bd2	1909336	1909490				155	1909467	18	7.91224	4.09174	4.38451	/mnt/zr1290_4_peak_107
Bd2	2177826	2178349				524	2178010	111	102.335	17.4185	97.3208	/mnt/zr1290_4_peak_108
Bd2	2180676	2180829	Bradi2g03004			154	2180759	19	8.72679	4.34033	5.11248	/mnt/zr1290_4_peak_109
Bd2	2437294	2437646				353	2437502	33	21.0432	7.37857	16.9986	/mnt/zr1290_4_peak_110
Bd2	3525206	3525419				214	3525306	25	13.6219	5.64243	9.78129	/mnt/zr1290_4_peak_111
Bd2	4926293	4926510				218	4926420	28	16.2975	6.29348	12.3736	/mnt/zr1290_4_peak_112
Bd2	5110268	5110699				432	5110400	49	38.1552	10.8508	33.7716	/mnt/zr1290_4_peak_113
Bd2	5307844	5308151				308	5307984	45	32.309	9.42906	28.0373	/mnt/zr1290_4_peak_114
Bd2	5411162	5411504				343	5411289	37	25.0675	8.24663	20.9281	/mnt/zr1290_4_peak_115
Bd2	5935057	5935353				297	5935217	44	25.3158	6.9985	21.1744	/mnt/zr1290_4_peak_116
Bd2	6307515	6308478		Bradi2g07940.2,Bradi2g07940.1		964	6307724	70	63.9088	15.4082	59.2237	/mnt/zr1290_4_peak_117
Bd2	6982326	6982498				173	6982395	20	9.49571	4.55735	5.82984	/mnt/zr1290_4_peak_118
Bd2	9621462	9621694	Bradi2g11355			233	9621582	37	25.0675	8.24663	20.9281	/mnt/zr1290_4_peak_119
Bd2	12066242	12066544	Bradi2g13590	Bradi2g13590.1		303	12066394	50	39.3061	11.0678	34.9055	/mnt/zr1290_4_peak_120
Bd2	12262049	12262229				181	12262130	18	7.97864	4.12332	4.42098	/mnt/zr1290_4_peak_121
Bd2	14361795	14361979	Bradi2g16290,Bradi2g16300		Bradi2g16300.1	185	14361905	24	12.7616	5.42542	8.94903	/mnt/zr1290_4_peak_122
Bd2	14552291	14552505				215	14552368	20	9.49571	4.55735	5.82984	/mnt/zr1290_4_peak_123
Bd2	15229050	15229264			Bradi2g17077.1,Bradi2g17077.2	215	15229153	24	12.7616	5.42542	8.94903	/mnt/zr1290_4_peak_124
Bd2	16542063	16542275	Bradi2g18660,Bradi2g18650		Bradi2g18660.1	213	16542169	19	8.72679	4.34033	5.11248	/mnt/zr1290_4_peak_125
Bd2	16906231	16906545	Bradi2g19209	Bradi2g19209.1		315	16906262	115	16.554	2.40075	12.6265	/mnt/zr1290_4_peak_126
Bd2	17267030	17267371	Bradi2g19620			342	17267154	52	40.0836	10.8639	35.68	/mnt/zr1290_4_peak_127
Bd2	19847247	19847415				169	19847347	25	11.1813	4.59832	7.43468	/mnt/zr1290_4_peak_128
Bd2	20016614	20017006	Bradi2g22520	Bradi2g22520.1		393	20016782	131	152.045	28.6462	146.62	/mnt/zr1290_4_peak_129
Bd2	20020138	20020983				846	20020741	91	92.3766	19.9655	87.431	/mnt/zr1290_4_peak_130
Bd2	20023857	20024412		Bradi2g22530.1		556	20024133	152	180.909	31.3619	175.089	/mnt/zr1290_4_peak_131
Bd2	20589124	20589517				394	20589298	26	14.4983	5.85945	10.6284	/mnt/zr1290_4_peak_132
Bd2	20686672	20686941		Bradi2g23126.1		270	20686797	35	23.0317	7.8126	18.9367	/mnt/zr1290_4_peak_133
Bd2	21060307	21060776	Bradi2g23520			470	21060499	82	79.8914	18.0124	75.0514	/mnt/zr1290_4_peak_134
Bd2	21124409	21124854	Bradi2g23560			446	21124722	51	40.4655	11.2849	36.0496	/mnt/zr1290_4_peak_135
Bd2	21873132	21873550	Bradi2g24090			419	21873268	36	24.0438	8.02962	19.927	/mnt/zr1290_4_peak_136
Bd2	22082054	22082293				240	22082151	24	12.7616	5.42542	8.94903	/mnt/zr1290_4_peak_137
Bd2	23271615	23272008	Bradi2g25355			394	23271883	28	14.4614	5.50662	10.6102	/mnt/zr1290_4_peak_138
Bd2	23372671	23372832				162	23372733	22	8.98062	4.06774	5.35163	/mnt/zr1290_4_peak_139
Bd2	23671390	23671818	Bradi2g25580	Bradi2g25580.1		429	23671639	111	120.973	24.1197	115.84	/mnt/zr1290_4_peak_140
Bd2	23794024	23794546	Bradi2g25677	Bradi2g25677.4,Bradi2g25677.5		523	23794249	97	94.3073	18.6995	89.3512	/mnt/zr1290_4_peak_141
Bd2	24096603	24096955				353	24096715	35	23.0317	7.8126	18.9367	/mnt/zr1290_4_peak_142
Bd2	30991946	30992180				235	30992097	29	17.2193	6.5105	13.2709	/mnt/zr1290_4_peak_143
Bd2	32915617	32916547	Bradi2g33110	Bradi2g33110.3,Bradi2g33110.2,Bradi2g33110.1		931	32916291	157	193.778	34.2886	187.799	/mnt/zr1290_4_peak_144
Bd2	36551839	36552000	Bradi2g36470			162	36551874	24	12.7616	5.42542	8.94903	/mnt/zr1290_4_peak_145
Bd2	37077659	37077863	Bradi2g36910			205	37077748	26	14.4983	5.85945	10.6284	/mnt/zr1290_4_peak_146
Bd2	37079206	37079483				278	37079368	32	20.0675	7.16155	16.047	/mnt/zr1290_4_peak_147
Bd2	37676128	37676378				251	37676262	34	22.0313	7.59558	17.961	/mnt/zr1290_4_peak_148
Bd2	38321089	38321242	Bradi2g38205	Bradi2g38200.1		154	38321126	20	9.49571	4.55735	5.82984	/mnt/zr1290_4_peak_149
Bd2	38351422	38351575				154	38351463	20	8.23736	3.98755	4.66449	/mnt/zr1290_4_peak_150
Bd2	38452082	38452383				302	38452223	42	30.3488	9.33172	26.1037	/mnt/zr1290_4_peak_151
Bd2	38596227	38596422				196	38596310	19	8.53942	4.2524	4.95305	/mnt/zr1290_4_peak_152
Bd2	39780445	39780695	Bradi2g40070			251	39780598	23	11.9182	5.2084	8.13859	/mnt/zr1290_4_peak_153
Bd2	41147845	41148026	Bradi2g41087			182	41147958	23	11.9182	5.2084	8.13859	/mnt/zr1290_4_peak_154
Bd2	41781896	41782089				194	41781959	26	14.4983	5.85945	10.6284	/mnt/zr1290_4_peak_155
Bd2	42599573	42599825				253	42599769	17	7.25226	3.9063	3.76454	/mnt/zr1290_4_peak_156
Bd2	42721100	42721399	Bradi2g42440			300	42721246	33	20.0891	6.9693	16.0666	/mnt/zr1290_4_peak_157
Bd2	43860119	43860272				154	43860156	18	7.97864	4.12332	4.42098	/mnt/zr1290_4_peak_158
Bd2	43861808	43861970				163	43861924	20	9.49571	4.55735	5.82984	/mnt/zr1290_4_peak_159
Bd2	45032218	45032627	Bradi2g44850,Bradi2g44851,Bradi2g44852	Bradi2g44852.1		410	45032389	87	86.7784	19.0975	81.8835	/mnt/zr1290_4_peak_160
Bd2	46126820	46127149				330	46126934	38	21.0392	6.45471	16.9986	/mnt/zr1290_4_peak_161
Bd2	46769426	46769656	Bradi2g46560			231	46769517	40	28.2048	8.89768	24.0009	/mnt/zr1290_4_peak_162
Bd2	46881704	46882145				442	46881859	67	52.9717	12.0264	48.4097	/mnt/zr1290_4_peak_163
Bd2	47340500	47340979	Bradi2g47220	Bradi2g47220.1		480	47340882	38	21.0392	6.45471	16.9986	/mnt/zr1290_4_peak_164
Bd2	47990078	47990240	Bradi2g47843	Bradi2g47843.1		163	47990184	27	15.3904	6.07647	11.4928	/mnt/zr1290_4_peak_165
Bd2	48293638	48293807				170	48293740	25	13.6219	5.64243	9.78129	/mnt/zr1290_4_peak_166
Bd2	48798700	48798865	Bradi2g48830			166	48798811	22	11.0922	4.99138	7.34802	/mnt/zr1290_4_peak_167
Bd2	49273682	49274024				343	49273847	87	84.1306	18.0382	79.257	/mnt/zr1290_4_peak_168
Bd2	49304524	49304744	Bradi2g49420			221	49304721	18	7.97864	4.12332	4.42098	/mnt/zr1290_4_peak_169
Bd2	49516962	49517130	Bradi2g49690			169	49517012	22	11.0922	4.99138	7.34802	/mnt/zr1290_4_peak_170
Bd2	49864522	49864712	Bradi2g50142,Bradi2g50140		Bradi2g50140.1	191	49864634	22	11.0922	4.99138	7.34802	/mnt/zr1290_4_peak_171
Bd2	50361024	50361275		Bradi2g50840.1		252	50361149	46	34.7545	10.1998	30.4315	/mnt/zr1290_4_peak_172
Bd2	50646703	50646860				158	50646747	17	7.25226	3.9063	3.76454	/mnt/zr1290_4_peak_173
Bd2	50926866	50927084	Bradi2g51560	Bradi2g51560.1		219	50926983	37	19.0896	5.90984	15.1083	/mnt/zr1290_4_peak_174
Bd2	51067689	51068105	Bradi2g51705	Bradi2g51705.2		417	51067932	28	11.9096	4.51014	8.13859	/mnt/zr1290_4_peak_175
Bd2	51492791	51493376	Bradi2g52310			586	51492979	50	39.3061	11.0678	34.9055	/mnt/zr1290_4_peak_176
Bd2	51507827	51508213	Bradi2g52330			387	51507979	37	25.0675	8.24663	20.9281	/mnt/zr1290_4_peak_177
Bd2	51552868	51553060	Bradi2g52380			193	51552949	27	15.3904	6.07647	11.4928	/mnt/zr1290_4_peak_178
Bd2	53299906	53300381	Bradi2g54670		Bradi2g54670.8,Bradi2g54670.5,Bradi2g54670.6	476	53300175	82	68.4423	13.737	63.7164	/mnt/zr1290_4_peak_179
Bd2	53304141	53304294		Bradi2g54670.8,Bradi2g54670.5,Bradi2g54670.7		154	53304229	17	7.25226	3.9063	3.76454	/mnt/zr1290_4_peak_180
Bd2	53899913	53900244				332	53900059	27	15.3904	6.07647	11.4928	/mnt/zr1290_4_peak_181
Bd2	54018142	54018391				250	54018276	24	12.7616	5.42542	8.94903	/mnt/zr1290_4_peak_182
Bd2	54018839	54019066		Bradi2g55697.1		228	54018948	30	18.1551	6.72752	14.1827	/mnt/zr1290_4_peak_183
Bd2	54289403	54289589				187	54289477	25	13.6219	5.64243	9.78129	/mnt/zr1290_4_peak_184
Bd2	54348352	54348603				252	54348399	16	6.20886	3.52501	2.85076	/mnt/zr1290_4_peak_185
Bd2	55160352	55160555	Bradi2g57120,Bradi2g57130	Bradi2g57130.1,Bradi2g57120.1		204	55160422	22	10.4816	4.71453	6.76486	/mnt/zr1290_4_peak_186
Bd2	55219212	55219395		Bradi2g57230.1		184	55219324	29	15.3108	5.6965	11.4324	/mnt/zr1290_4_peak_187
Bd2	55747727	55748343				617	55748040	183	224.259	34.9385	217.002	/mnt/zr1290_4_peak_188
Bd2	55861158	55861380				223	55861266	21	10.2845	4.77437	6.57664	/mnt/zr1290_4_peak_189
Bd2	55953328	55953612	Bradi2g58146,Bradi2g58140			285	55953464	32	16.8574	5.83632	12.9277	/mnt/zr1290_4_peak_190
Bd2	56267866	56268019				154	56267947	22	11.0922	4.99138	7.34802	/mnt/zr1290_4_peak_191
Bd2	56700718	56701081				364	56700825	42	30.3488	9.33172	26.1037	/mnt/zr1290_4_peak_192
Bd2	56977140	56977708	Bradi2g59490			569	56977507	103	109.61	22.5697	104.543	/mnt/zr1290_4_peak_193
Bd2	57772414	57772609	Bradi2g60680			196	57772462	17	6.79694	3.68963	3.36658	/mnt/zr1290_4_peak_194
Bd2	57808793	57809056				264	57808919	32	17.9416	6.26615	13.9851	/mnt/zr1290_4_peak_195
Bd2	57832320	57832518				199	57832446	24	12.7616	5.42542	8.94903	/mnt/zr1290_4_peak_196
Bd2	58369586	58370108	Bradi2g61485			523	58369807	150	182.346	32.7695	176.485	/mnt/zr1290_4_peak_197
Bd2	58370395	58370597	Bradi2g61485			203	58370487	22	11.0922	4.99138	7.34802	/mnt/zr1290_4_peak_198
Bd2	58373472	58373739				268	58373600	58	47.066	12.0938	42.5735	/mnt/zr1290_4_peak_199
Bd3	38	192				155	66	94	7.39849	1.80661	3.90379	/mnt/zr1290_4_peak_200
Bd3	1379267	1379420				154	1379379	22	11.0922	4.99138	7.34802	/mnt/zr1290_4_peak_201
Bd3	1502476	1502660	Bradi3g02483			185	1502604	20	7.03179	3.47561	3.58444	/mnt/zr1290_4_peak_202
Bd3	2752249	2752441				193	2752359	30	18.1551	6.72752	14.1827	/mnt/zr1290_4_peak_203
Bd3	3263161	3263420	Bradi3g04750			260	3263303	42	30.3488	9.33172	26.1037	/mnt/zr1290_4_peak_204
Bd3	4357686	4357844	Bradi3g06067			159	4357769	21	6.62801	3.22684	3.21113	/mnt/zr1290_4_peak_205
Bd3	5007834	5008056	Bradi3g06780	Bradi3g06780.7,Bradi3g06780.6,Bradi3g06780.5,Bradi3g06780.4,Bradi3g06780.2		223	5007959	48	37.0128	10.6338	32.6508	/mnt/zr1290_4_peak_206
Bd3	6762716	6763096	Bradi3g08575	Bradi3g08575.1		381	6762881	79	75.8211	17.3613	71.0222	/mnt/zr1290_4_peak_207
Bd3	6763731	6763898	Bradi3g08575			168	6763785	24	9.07828	3.88805	5.446	/mnt/zr1290_4_peak_208
Bd3	6830774	6831058	Bradi3g08660			285	6830857	28	16.2975	6.29348	12.3736	/mnt/zr1290_4_peak_209
Bd3	8290839	8291093	Bradi3g10133			255	8290969	31	19.1047	6.94453	15.1083	/mnt/zr1290_4_peak_210
Bd3	8942425	8942578				154	8942469	18	7.97864	4.12332	4.42098	/mnt/zr1290_4_peak_211
Bd3	9062227	9062405	Bradi3g10810			179	9062349	18	7.97864	4.12332	4.42098	/mnt/zr1290_4_peak_212
Bd3	9738526	9739191		Bradi3g11300.3,Bradi3g11300.2,Bradi3g11300.1		666	9739039	82	79.8914	18.0124	75.0514	/mnt/zr1290_4_peak_213
Bd3	9741459	9741663	Bradi3g11300	Bradi3g11300.3,Bradi3g11300.2,Bradi3g11300.1		205	9741549	22	11.0922	4.99138	7.34802	/mnt/zr1290_4_peak_214
Bd3	12607862	12608118	Bradi3g14140			257	12607996	31	16.0046	5.65947	12.1013	/mnt/zr1290_4_peak_215
Bd3	12614824	12615021				198	12614901	22	10.4816	4.71453	6.76486	/mnt/zr1290_4_peak_216
Bd3	13091204	13091444				241	13091330	25	12.9178	5.32947	9.09999	/mnt/zr1290_4_peak_217
Bd3	14619728	14619987	Bradi3g16400			260	14619869	15	5.86942	3.47227	2.53913	/mnt/zr1290_4_peak_218
Bd3	14656480	14656639		Bradi3g16460.1		160	14656550	20	9.49571	4.55735	5.82984	/mnt/zr1290_4_peak_219
Bd3	14749775	14749949	Bradi3g16540			175	14749862	20	9.49571	4.55735	5.82984	/mnt/zr1290_4_peak_220
Bd3	16280556	16280731	Bradi3g17893			176	16280624	29	11.918	4.40024	8.13859	/mnt/zr1290_4_peak_221
Bd3	16299159	16300428	Bradi3g17900	Bradi3g17900.1		1270	16299407	180	232.255	39.28	223.822	/mnt/zr1290_4_peak_222
Bd3	17120558	17120808				251	17120689	26	14.4983	5.85945	10.6284	/mnt/zr1290_4_peak_223
Bd3	17121887	17122077				191	17121939	20	9.49571	4.55735	5.82984	/mnt/zr1290_4_peak_224
Bd3	17124003	17124292	Bradi3g18580			290	17124154	16	6.54878	3.68928	3.13653	/mnt/zr1290_4_peak_225
Bd3	18286236	18286399				164	18286298	18	7.49235	3.89461	3.98927	/mnt/zr1290_4_peak_226
Bd3	18894858	18895018				161	18894940	19	8.72679	4.34033	5.11248	/mnt/zr1290_4_peak_227
Bd3	20540026	20540322	Bradi3g21431	Bradi3g21431.1		297	20540155	41	29.2717	9.1147	25.0476	/mnt/zr1290_4_peak_228
Bd3	20733967	20734226				260	20734103	34	20.0316	6.75537	16.0267	/mnt/zr1290_4_peak_229
Bd3	20736065	20736246	Bradi3g21550			182	20736174	20	9.49571	4.55735	5.82984	/mnt/zr1290_4_peak_230
Bd3	20808331	20808529	Bradi3g21610	Bradi3g21610.5		199	20808431	17	7.25226	3.9063	3.76454	/mnt/zr1290_4_peak_231
Bd3	21960645	21961133	Bradi3g22697	Bradi3g22697.2,Bradi3g22697.3	Bradi3g22697.4	489	21960851	104	111.074	22.7868	105.999	/mnt/zr1290_4_peak_232
Bd3	25244860	25245119				260	25245002	131	13.7009	2.06792	9.85815	/mnt/zr1290_4_peak_233
Bd3	25255864	25256080				217	25255963	116	12.7486	2.10102	8.94903	/mnt/zr1290_4_peak_234
Bd3	28829883	28830036			Bradi3g27900.1	154	28829991	23	10.4435	4.5572	6.73091	/mnt/zr1290_4_peak_235
Bd3	30559434	30559752		Bradi3g28990.1		319	30559604	69	57.5725	13.2063	52.9552	/mnt/zr1290_4_peak_236
Bd3	31231201	31231365				165	31231282	21	9.70501	4.50955	6.02913	/mnt/zr1290_4_peak_237
Bd3	33494910	33495066	Bradi3g31517			157	33495029	16	6.54878	3.68928	3.13653	/mnt/zr1290_4_peak_238
Bd3	35205529	35205686	Bradi3g33080			158	35205646	24	9.72239	4.13764	6.04555	/mnt/zr1290_4_peak_239
Bd3	35506481	35506683	Bradi3g33400			203	35506583	20	9.49571	4.55735	5.82984	/mnt/zr1290_4_peak_240
Bd3	35960978	35961200				223	35961125	17	7.25226	3.9063	3.76454	/mnt/zr1290_4_peak_241
Bd3	36042982	36043262				281	36043097	21	10.2845	4.77437	6.57664	/mnt/zr1290_4_peak_242
Bd3	36328930	36329145				216	36329031	24	12.7616	5.42542	8.94903	/mnt/zr1290_4_peak_243
Bd3	36407662	36407861	Bradi3g34231		Bradi3g34227.1	200	36407714	18	7.97864	4.12332	4.42098	/mnt/zr1290_4_peak_244
Bd3	36409994	36410172	Bradi3g34227	Bradi3g34231.1		179	36410068	20	9.49571	4.55735	5.82984	/mnt/zr1290_4_peak_245
Bd3	37100188	37100349				162	37100284	82	33.1616	5.14687	28.8733	/mnt/zr1290_4_peak_246
Bd3	39241206	39241436				231	39241286	27	15.3904	6.07647	11.4928	/mnt/zr1290_4_peak_247
Bd3	39854594	39854845		Bradi3g37600.1		252	39854717	20	9.49571	4.55735	5.82984	/mnt/zr1290_4_peak_248
Bd3	39881017	39881207		Bradi3g37626.1		191	39881115	20	9.49571	4.55735	5.82984	/mnt/zr1290_4_peak_249
Bd3	40462163	40462463			Bradi3g38179.2	301	40462310	46	33.3932	9.63404	29.1031	/mnt/zr1290_4_peak_250
Bd3	41259380	41259689				310	41259558	39	27.1483	8.68067	22.9646	/mnt/zr1290_4_peak_251
Bd3	43174202	43174420				219	43174276	22	11.0922	4.99138	7.34802	/mnt/zr1290_4_peak_252
Bd3	43254951	43255506	Bradi3g41600	Bradi3g41596.1,Bradi3g41600.5		556	43255319	48	37.0128	10.6338	32.6508	/mnt/zr1290_4_peak_253
Bd3	45516061	45516470	Bradi3g44100	Bradi3g44100.1		410	45516195	75	68.1987	15.5784	63.4733	/mnt/zr1290_4_peak_254
Bd3	46342908	46343200	Bradi3g44603	Bradi3g44603.1	Bradi3g44603.1	293	46343056	42	24.7059	7.11673	20.585	/mnt/zr1290_4_peak_255
Bd3	46393402	46393555	Bradi3g44640			154	46393444	16	6.54878	3.68928	3.13653	/mnt/zr1290_4_peak_256
Bd3	47446003	47446241	Bradi3g45667	Bradi3g45667.1		239	47446151	34	22.0313	7.59558	17.961	/mnt/zr1290_4_peak_257
Bd3	47549751	47549988	Bradi3g45810	Bradi3g45810.1		238	47549856	43	31.4359	9.54873	27.1706	/mnt/zr1290_4_peak_258
Bd3	47664435	47664600		Bradi3g45946.1		166	47664538	21	8.9541	4.17743	5.32769	/mnt/zr1290_4_peak_259
Bd3	48260857	48261108				252	48260976	38	26.1024	8.46365	21.9378	/mnt/zr1290_4_peak_260
Bd3	48902874	48903147	Bradi3g47490	Bradi3g47490.2		274	48903052	16	6.12437	3.48465	2.7738	/mnt/zr1290_4_peak_261
Bd3	48920865	48921260	Bradi3g47530	Bradi3g47530.1		396	48921017	80	77.1726	17.5784	72.3605	/mnt/zr1290_4_peak_262
Bd3	49028953	49029124				172	49029012	20	8.23736	3.98755	4.66449	/mnt/zr1290_4_peak_263
Bd3	49032601	49032783				183	49032671	21	10.2845	4.77437	6.57664	/mnt/zr1290_4_peak_264
Bd3	49033339	49033726				388	49033432	22	11.0922	4.99138	7.34802	/mnt/zr1290_4_peak_265
Bd3	49466695	49466905	Bradi3g48230,Bradi3g48220	Bradi3g48230.1		211	49466822	16	6.54878	3.68928	3.13653	/mnt/zr1290_4_peak_266
Bd3	50073173	50073347	Bradi3g48880			175	50073310	16	6.54878	3.68928	3.13653	/mnt/zr1290_4_peak_267
Bd3	50328574	50328884				311	50328703	67	60.0444	14.7571	55.3971	/mnt/zr1290_4_peak_268
Bd3	50674506	50674668			Bradi3g49590.1	163	50674547	20	9.49571	4.55735	5.82984	/mnt/zr1290_4_peak_269
Bd3	51473467	51473731		Bradi3g50530.2,Bradi3g50530.1		265	51473619	42	29.1129	8.81412	24.9019	/mnt/zr1290_4_peak_270
Bd3	51827561	51827722				162	51827611	20	9.42089	4.52245	5.77979	/mnt/zr1290_4_peak_271
Bd3	52557903	52558081			Bradi3g51790.1	179	52557963	21	10.2845	4.77437	6.57664	/mnt/zr1290_4_peak_272
Bd3	53053276	53053609		Bradi3g52358.1,Bradi3g52358.2		334	53053439	43	28.5116	8.35487	24.3053	/mnt/zr1290_4_peak_273
Bd3	53237982	53238308	Bradi3g52590			327	53238161	50	39.3061	11.0678	34.9055	/mnt/zr1290_4_peak_274
Bd3	54104163	54104460	Bradi3g53740,Bradi3g53743			298	54104217	21	10.2845	4.77437	6.57664	/mnt/zr1290_4_peak_275
Bd3	54500700	54500872	Bradi3g54240	Bradi3g54236.1,Bradi3g54240.1		173	54500816	22	10.4816	4.71453	6.76486	/mnt/zr1290_4_peak_276
Bd3	54692212	54692425	Bradi3g54460			214	54692296	18	7.97864	4.12332	4.42098	/mnt/zr1290_4_peak_277
Bd3	55561069	55561416		Bradi3g55596.1,Bradi3g55596.2,Bradi3g55596.3,Bradi3g55596.4		348	55561197	44	26.5998	7.44774	22.432	/mnt/zr1290_4_peak_278
Bd3	55840282	55840613	Bradi3g56070			332	55840434	53	37.2824	9.55035	32.9184	/mnt/zr1290_4_peak_279
Bd3	56039492	56039654				163	56039563	25	13.6219	5.64243	9.78129	/mnt/zr1290_4_peak_280
Bd3	56341575	56341872				298	56341735	48	33.7253	9.30429	29.4192	/mnt/zr1290_4_peak_281
Bd3	56516686	56516861	Bradi3g57100			176	56516761	20	9.49571	4.55735	5.82984	/mnt/zr1290_4_peak_282
Bd3	56543712	56543873				162	56543791	22	11.0922	4.99138	7.34802	/mnt/zr1290_4_peak_283
Bd3	57145105	57145388	Bradi3g57700			284	57145270	37	25.0675	8.24663	20.9281	/mnt/zr1290_4_peak_284
Bd3	57625100	57625339				240	57625194	36	24.0438	8.02962	19.927	/mnt/zr1290_4_peak_285
Bd3	57844176	57844460	Bradi3g58620			285	57844358	30	18.1551	6.72752	14.1827	/mnt/zr1290_4_peak_286
Bd3	59639665	59640110				446	59639968	197	17.7325	1.97426	13.7783	/mnt/zr1290_4_peak_287
Bd4	242825	242990				166	242858	15	5.86942	3.47227	2.53913	/mnt/zr1290_4_peak_288
Bd4	2513131	2513340	Bradi4g03160			210	2513267	16	6.12437	3.48465	2.7738	/mnt/zr1290_4_peak_289
Bd4	2571999	2572152				154	2572086	19	8.72679	4.34033	5.11248	/mnt/zr1290_4_peak_290
Bd4	2576209	2576506				298	2576393	27	12.7302	4.95203	8.93758	/mnt/zr1290_4_peak_291
Bd4	2819031	2819341	Bradi4g03530			311	2819203	52	41.6331	11.5019	37.2003	/mnt/zr1290_4_peak_292
Bd4	3789415	3789568				154	3789486	24	12.7616	5.42542	8.94903	/mnt/zr1290_4_peak_293
Bd4	3884646	3884819				174	3884702	20	8.94735	4.30457	5.3236	/mnt/zr1290_4_peak_294
Bd4	3885035	3885251				217	3885144	39	23.1668	7.07433	19.0708	/mnt/zr1290_4_peak_295
Bd4	6128854	6129127	Bradi4g07210			274	6128986	49	38.1552	10.8508	33.7716	/mnt/zr1290_4_peak_296
Bd4	6420856	6421317				462	6421086	34	22.0313	7.59558	17.961	/mnt/zr1290_4_peak_297
Bd4	6426784	6427046		Bradi4g07534.1		263	6426922	27	15.3904	6.07647	11.4928	/mnt/zr1290_4_peak_298
Bd4	6838826	6839028	Bradi4g07930			203	6838925	33	14.1262	4.71851	10.2794	/mnt/zr1290_4_peak_299
Bd4	7353577	7353779				203	7353669	18	7.97864	4.12332	4.42098	/mnt/zr1290_4_peak_300
Bd4	12216994	12217305		Bradi4g12190.1	Bradi4g12190.1	312	12217155	50	39.3061	11.0678	34.9055	/mnt/zr1290_4_peak_301
Bd4	13599870	13600073	Bradi4g13263,Bradi4g13280	Bradi4g13280.1		204	13600005	20	6.04394	3.08017	2.70187	/mnt/zr1290_4_peak_302
Bd4	14025389	14025611	Bradi4g13600			223	14025495	34	22.0313	7.59558	17.961	/mnt/zr1290_4_peak_303
Bd4	14598412	14598565				154	14598497	21	9.94644	4.61898	6.26523	/mnt/zr1290_4_peak_304
Bd4	14604747	14605196		Bradi4g14101.1		450	14605001	41	29.2717	9.1147	25.0476	/mnt/zr1290_4_peak_305
Bd4	14973298	14973515				218	14973396	28	16.2975	6.29348	12.3736	/mnt/zr1290_4_peak_306
Bd4	15689551	15689732				182	15689671	26	13.0083	5.21129	9.1901	/mnt/zr1290_4_peak_307
Bd4	16620414	16620567	Bradi4g16000			154	16620508	15	5.86942	3.47227	2.53913	/mnt/zr1290_4_peak_308
Bd4	17569062	17569250				189	17569184	21	9.70501	4.50955	6.02913	/mnt/zr1290_4_peak_309
Bd4	17623075	17623387	Bradi4g16740			313	17623202	30	17.2949	6.35436	13.3441	/mnt/zr1290_4_peak_310
Bd4	17842269	17842660				392	17842564	24	12.7616	5.42542	8.94903	/mnt/zr1290_4_peak_311
Bd4	17962254	17962621				368	17962415	47	35.8792	10.4168	31.5339	/mnt/zr1290_4_peak_312
Bd4	18685844	18686255				412	18686032	91	92.3766	19.9655	87.431	/mnt/zr1290_4_peak_313
Bd4	20541274	20541428				155	20541313	16	5.57748	3.22802	2.307	/mnt/zr1290_4_peak_314
Bd4	20717890	20718172				283	20718030	90	13.6239	2.42937	9.78336	/mnt/zr1290_4_peak_315
Bd4	21604723	21605092		Bradi4g19047.4,Bradi4g19047.7,Bradi4g19047.8,Bradi4g19047.9,Bradi4g19047.3	Bradi4g19047.3	370	21604940	29	17.2193	6.5105	13.2709	/mnt/zr1290_4_peak_316
Bd4	21614535	21614780	Bradi4g19060		Bradi4g19060.1,Bradi4g19060.2	246	21614661	26	13.763	5.53445	9.91771	/mnt/zr1290_4_peak_317
Bd4	22118387	22118588				202	22118502	22	11.0922	4.99138	7.34802	/mnt/zr1290_4_peak_318
Bd4	23339393	23339638				246	23339509	102	7.83362	1.79948	4.30914	/mnt/zr1290_4_peak_319
Bd4	23340437	23340677				241	23340561	88	13.0761	2.40084	9.25748	/mnt/zr1290_4_peak_320
Bd4	23341087	23341425				339	23341314	114	10.1561	1.91814	6.47155	/mnt/zr1290_4_peak_321
Bd4	23341654	23342743				1090	23342276	237	31.9518	2.3916	27.6832	/mnt/zr1290_4_peak_322
Bd4	23735057	23735382	Bradi4g20745	Bradi4g20750.1		326	23735158	35	23.0317	7.8126	18.9367	/mnt/zr1290_4_peak_323
Bd4	25779797	25779952		Bradi4g21980.1,Bradi4g21980.3,Bradi4g21980.2,Bradi4g21980.4	Bradi4g21980.1,Bradi4g21980.3,Bradi4g21980.2,Bradi4g21980.4	156	25779869	26	14.4983	5.85945	10.6284	/mnt/zr1290_4_peak_324
Bd4	26179382	26179618				237	26179473	56	6.40515	2.02488	3.03402	/mnt/zr1290_4_peak_325
Bd4	27652956	27653404				449	27653252	91	92.3766	19.9655	87.431	/mnt/zr1290_4_peak_326
Bd4	28102038	28102195		Bradi4g23380.5,Bradi4g23380.7,Bradi4g23380.6,Bradi4g23380.1,Bradi4g23380.3,Bradi4g23380.2	Bradi4g23380.5	158	28102082	24	11.2148	4.74708	7.46518	/mnt/zr1290_4_peak_327
Bd4	28349268	28349449				182	28349347	23	11.9182	5.2084	8.13859	/mnt/zr1290_4_peak_328
Bd4	30597002	30597432				431	30597279	61	52.4891	13.455	47.9279	/mnt/zr1290_4_peak_329
Bd4	31093541	31093850	Bradi4g25880			310	31093729	67	52.9717	12.0264	48.4097	/mnt/zr1290_4_peak_330
Bd4	31487159	31487427	Bradi4g26380	Bradi4g26373.1,Bradi4g26373.2,Bradi4g26380.1	Bradi4g26373.1,Bradi4g26373.2	269	31487304	35	23.0317	7.8126	18.9367	/mnt/zr1290_4_peak_331
Bd4	32393145	32393298	Bradi4g27360	Bradi4g27360.1		154	32393242	16	6.54878	3.68928	3.13653	/mnt/zr1290_4_peak_332
Bd4	33307594	33307834				241	33307728	29	17.2193	6.5105	13.2709	/mnt/zr1290_4_peak_333
Bd4	33647480	33647699	Bradi4g28347	Bradi4g28347.1		220	33647583	33	21.0432	7.37857	16.9986	/mnt/zr1290_4_peak_334
Bd4	34312122	34312338			Bradi4g29010.1	217	34312228	16	6.49077	3.66103	3.11347	/mnt/zr1290_4_peak_335
Bd4	34960677	34960858				182	34960761	23	11.9182	5.2084	8.13859	/mnt/zr1290_4_peak_336
Bd4	34974264	34974418	Bradi4g29600	Bradi4g29600.2		155	34974301	21	10.2845	4.77437	6.57664	/mnt/zr1290_4_peak_337
Bd4	35179207	35179422				216	35179280	16	6.12437	3.48465	2.7738	/mnt/zr1290_4_peak_338
Bd4	35768632	35768787				156	35768698	23	11.9182	5.2084	8.13859	/mnt/zr1290_4_peak_339
Bd4	35768960	35769191				232	35769077	32	20.0675	7.16155	16.047	/mnt/zr1290_4_peak_340
Bd4	36365666	36365968	Bradi4g30710			303	36365763	25	12.9081	5.32523	9.0932	/mnt/zr1290_4_peak_341
Bd4	36954261	36954460		Bradi4g31270.1		200	36954325	30	18.1551	6.72752	14.1827	/mnt/zr1290_4_peak_342
Bd4	37311611	37311764	150			154	37311685	18	7.69481	3.98912	4.17693	/mnt/zr1290_4_peak_343
Bd4	38408250	38408403				154	38408331	18	7.48568	3.89152	3.98691	/mnt/zr1290_4_peak_344
Bd4	38801180	38801403	Bradi4g33133	Bradi4g33131.1		224	38801258	15	5.86942	3.47227	2.53913	/mnt/zr1290_4_peak_345
Bd4	39156714	39157090				377	39156952	64	56.237	14.1061	51.6359	/mnt/zr1290_4_peak_346
Bd4	39515761	39515967				207	39515868	24	12.3692	5.24884	8.58011	/mnt/zr1290_4_peak_347
Bd4	39733971	39734133	Bradi4g34180			163	39734015	19	8.72679	4.34033	5.11248	/mnt/zr1290_4_peak_348
Bd4	40091602	40091771		Bradi4g34637.1		170	40091660	24	10.4308	4.42146	6.72066	/mnt/zr1290_4_peak_349
Bd4	40424006	40424291	Bradi4g34927			286	40424102	24	12.7616	5.42542	8.94903	/mnt/zr1290_4_peak_350
Bd4	40908076	40908306				231	40908180	24	12.7616	5.42542	8.94903	/mnt/zr1290_4_peak_351
Bd4	41041189	41041522		Bradi4g35780.3		334	41041376	28	16.2975	6.29348	12.3736	/mnt/zr1290_4_peak_352
Bd4	41125675	41125933	Bradi4g35913,Bradi4g35910	Bradi4g35916.1		259	41125784	19	8.72679	4.34033	5.11248	/mnt/zr1290_4_peak_353
Bd4	41261840	41262053		Bradi4g36060.1		214	41261941	31	19.1047	6.94453	15.1083	/mnt/zr1290_4_peak_354
Bd4	41322375	41322554	Bradi4g36124	Bradi4g36124.1	Bradi4g36122.1	180	41322437	18	7.97864	4.12332	4.42098	/mnt/zr1290_4_peak_355
Bd4	41696306	41696491				186	41696417	25	13.6219	5.64243	9.78129	/mnt/zr1290_4_peak_356
Bd4	42807425	42807633	Bradi4g37845	Bradi4g37845.1		209	42807539	19	8.20949	4.09959	4.63995	/mnt/zr1290_4_peak_357
Bd4	44019522	44019813	Bradi4g39470,Bradi4g39480	Bradi4g39470.1		292	44019661	38	24.7431	7.89131	20.622	/mnt/zr1290_4_peak_358
Bd4	44620806	44621005	Bradi4g40250,Bradi4g40260			200	44620878	21	8.9541	4.17743	5.32769	/mnt/zr1290_4_peak_359
Bd4	44987109	44987338	Bradi4g40727			230	44987230	29	17.2193	6.5105	13.2709	/mnt/zr1290_4_peak_360
Bd4	45563449	45563668				220	45563515	19	8.72679	4.34033	5.11248	/mnt/zr1290_4_peak_361
Bd4	46081698	46081954				257	46081823	45	32.309	9.42906	28.0373	/mnt/zr1290_4_peak_362
Bd4	46090044	46090240	Bradi4g42070			197	46090110	19	8.72679	4.34033	5.11248	/mnt/zr1290_4_peak_363
Bd4	46420315	46420690	Bradi4g42530			376	46420483	64	56.237	14.1061	51.6359	/mnt/zr1290_4_peak_364
Bd4	46538651	46538878	Bradi4g42655,Bradi4g42652	Bradi4g42652.1		228	46538765	16	6.54878	3.68928	3.13653	/mnt/zr1290_4_peak_365
Bd4	47455885	47456038	158			154	47455929	20	6.51463	3.26597	3.13553	/mnt/zr1290_4_peak_366
Bd4	47791386	47791594	Bradi4g44440			209	47791505	21	10.2845	4.77437	6.57664	/mnt/zr1290_4_peak_367
Bd4	47803391	47803596	Bradi4g44454,Bradi4g44460			206	47803500	22	10.4816	4.71453	6.76486	/mnt/zr1290_4_peak_368
Bd4	47803969	47804444	Bradi4g44460	Bradi4g44460.2,Bradi4g44460.1		476	47804171	64	51.5759	12.2629	47.0281	/mnt/zr1290_4_peak_369
Bd4	48027541	48027707	Bradi4g44760			167	48027631	20	9.49571	4.55735	5.82984	/mnt/zr1290_4_peak_370
Bd4	48169850	48170202	Bradi4g45010	Bradi4g45010.1		353	48170027	31	19.1047	6.94453	15.1083	/mnt/zr1290_4_peak_371
Bd5	1853	2205				353	1946	114	11.3513	2.00913	7.59696	/mnt/zr1290_4_peak_372
Bd5	2379	2884				506	2551	106	9.07766	1.88027	5.44572	/mnt/zr1290_4_peak_373
Bd5	3130	3395				266	3336	99	8.41579	1.867	4.83347	/mnt/zr1290_4_peak_374
Bd5	6204	6431				228	6386	99	7.31681	1.77107	3.82595	/mnt/zr1290_4_peak_375
Bd5	6706	7050				345	6959	117	11.2324	1.981	7.48271	/mnt/zr1290_4_peak_376
Bd5	7511	8110				600	7721	111	10.5664	1.96813	6.84853	/mnt/zr1290_4_peak_377
Bd5	9979	11579				1601	10228	112	9.89092	1.90949	6.21061	/mnt/zr1290_4_peak_378
Bd5	14021	14253				233	14122	109	9.17988	1.87106	5.54493	/mnt/zr1290_4_peak_379
Bd5	14588	14969				382	14864	118	8.5653	1.77784	4.97837	/mnt/zr1290_4_peak_380
Bd5	15169	15345				177	15212	102	7.27644	1.75199	3.78753	/mnt/zr1290_4_peak_381
Bd5	15987	16152				166	16031	103	8.96382	1.88901	5.33716	/mnt/zr1290_4_peak_382
Bd5	16746	16906				161	16780	99	5.91073	1.64665	2.57831	/mnt/zr1290_4_peak_383
Bd5	18443	19114				672	19064	105	7.37461	1.74545	3.8811	/mnt/zr1290_4_peak_384
Bd5	19364	19611				248	19502	104	8.83851	1.87248	5.22078	/mnt/zr1290_4_peak_385
Bd5	22370	22723				354	22509	98	7.47274	1.79025	3.97476	/mnt/zr1290_4_peak_386
Bd5	26255	26849				595	26650	106	10.7942	2.02022	7.07385	/mnt/zr1290_4_peak_387
Bd5	27983	28258				276	28049	87	5.76901	1.69027	2.48472	/mnt/zr1290_4_peak_388
Bd5	28751	28905				155	28814	93	7.16856	1.79133	3.71415	/mnt/zr1290_4_peak_389
Bd5	30262	30490				229	30425	93	6.67255	1.74525	3.25314	/mnt/zr1290_4_peak_390
Bd5	32315	32481				167	32408	108	10.6551	1.99498	6.93631	/mnt/zr1290_4_peak_391
Bd5	34230	34461				232	34404	108	6.4699	1.65725	3.09397	/mnt/zr1290_4_peak_392
Bd5	34665	35237				573	35104	123	15.8422	2.27424	11.9408	/mnt/zr1290_4_peak_393
Bd5	35607	35780				174	35652	92	6.81624	1.76424	3.38443	/mnt/zr1290_4_peak_394
Bd5	36193	36390				198	36299	100	9.15239	1.92429	5.5184	/mnt/zr1290_4_peak_395
Bd5	38826	39038				213	38968	111	8.83095	1.83254	5.21343	/mnt/zr1290_4_peak_396
Bd5	39091	39318				228	39094	111	4.79378	1.50731	1.64162	/mnt/zr1290_4_peak_397
Bd5	42445	42650				206	42515	101	7.02045	1.73498	3.57439	/mnt/zr1290_4_peak_398
Bd5	42787	43023				237	42931	104	9.66232	1.94087	5.99353	/mnt/zr1290_4_peak_399
Bd5	43120	43746				627	43678	102	7.83362	1.79948	4.30914	/mnt/zr1290_4_peak_400
Bd5	44317	45193				877	44911	99	7.45665	1.78332	3.9594	/mnt/zr1290_4_peak_401
Bd5	46545	46839				295	46669	109	9.33617	1.88349	5.6969	/mnt/zr1290_4_peak_402
Bd5	46958	47121				164	47032	96	6.94542	1.75408	3.50303	/mnt/zr1290_4_peak_403
Bd5	47319	47490				172	47412	99	7.88906	1.82111	4.36252	/mnt/zr1290_4_peak_404
Bd5	47881	48034				154	47932	99	7.59862	1.79574	4.08776	/mnt/zr1290_4_peak_405
Bd5	48108	48638				531	48269	106	9.10029	1.88212	5.46757	/mnt/zr1290_4_peak_406
Bd5	50754	51036				283	50858	99	7.6779	1.80267	4.16102	/mnt/zr1290_4_peak_407
Bd5	51953	52481				529	52006	97	8.23542	1.86367	4.66449	/mnt/zr1290_4_peak_408
Bd5	54168	54392				225	54245	91	6.73805	1.76256	3.31503	/mnt/zr1290_4_peak_409
Bd5	54461	54726				266	54691	99	7.74275	1.80833	4.22313	/mnt/zr1290_4_peak_410
Bd5	54801	55393				593	55251	114	8.20855	1.76934	4.63995	/mnt/zr1290_4_peak_411
Bd5	56212	56387				176	56267	98	8.36603	1.8689	4.78586	/mnt/zr1290_4_peak_412
Bd5	58216	58619				404	58598	100	5.45559	1.60174	2.20135	/mnt/zr1290_4_peak_413
Bd5	58828	59363				536	58901	104	9.74005	1.94732	6.06297	/mnt/zr1290_4_peak_414
Bd5	60328	60515				188	60436	96	7.8045	1.83141	4.28141	/mnt/zr1290_4_peak_415
Bd5	60958	61195				238	61023	117	11.9451	2.03397	8.165	/mnt/zr1290_4_peak_416
Bd5	62723	63056				334	62971	107	11.4859	2.0691	7.73066	/mnt/zr1290_4_peak_417
Bd5	63314	63576				263	63424	103	6.37178	1.66985	3.00291	/mnt/zr1290_4_peak_418
Bd5	66291	66714				424	66680	101	6.50632	1.69038	3.12821	/mnt/zr1290_4_peak_419
Bd5	66929	67494				566	67400	98	6.52881	1.70647	3.13653	/mnt/zr1290_4_peak_420
Bd5	67704	67906				203	67803	107	11.4609	2.06707	7.7058	/mnt/zr1290_4_peak_421
Bd5	68907	69138				232	69024	100	8.94748	1.90665	5.32365	/mnt/zr1290_4_peak_422
Bd5	70084	70395				312	70210	96	6.54645	1.71794	3.13653	/mnt/zr1290_4_peak_423
Bd5	71381	71708				328	71522	102	6.62449	1.69605	3.20792	/mnt/zr1290_4_peak_424
Bd5	72586	72791				206	72685	108	10.2532	1.9628	6.56725	/mnt/zr1290_4_peak_425
Bd5	73129	73305				177	73200	110	9.95144	1.92619	6.26998	/mnt/zr1290_4_peak_426
Bd5	74922	75285				364	75031	97	7.65016	1.81168	4.13568	/mnt/zr1290_4_peak_427
Bd5	75649	76065				417	75788	104	9.65457	1.94023	5.98592	/mnt/zr1290_4_peak_428
Bd5	76247	76604				358	76513	97	6.40953	1.7006	3.03723	/mnt/zr1290_4_peak_429
Bd5	76761	76957				197	76825	105	9.61397	1.93037	5.94594	/mnt/zr1290_4_peak_430
Bd5	77146	77367				222	77248	111	10.753	1.9827	7.03311	/mnt/zr1290_4_peak_431
Bd5	78807	78989				183	78893	99	6.20554	1.67297	2.84962	/mnt/zr1290_4_peak_432
Bd5	79399	79607				209	79457	110	6.46312	1.64877	3.08764	/mnt/zr1290_4_peak_433
Bd5	82743	83200				458	83101	116	12.1763	2.05801	8.38837	/mnt/zr1290_4_peak_434
Bd5	83499	84027				529	83993	96	6.16576	1.68325	2.81281	/mnt/zr1290_4_peak_435
Bd5	85115	85449				335	85240	98	8.83289	1.90988	5.21536	/mnt/zr1290_4_peak_436
Bd5	86432	86753				322	86658	101	8.29526	1.8445	4.71882	/mnt/zr1290_4_peak_437
Bd5	86957	87184				228	86984	96	6.41758	1.70622	3.04467	/mnt/zr1290_4_peak_438
Bd5	87260	87671				412	87350	109	8.72365	1.83475	5.11248	/mnt/zr1290_4_peak_439
Bd5	90507	90874				368	90802	102	7.00988	1.72918	3.56438	/mnt/zr1290_4_peak_440
Bd5	91292	92147				856	91504	111	11.6675	2.05415	7.91099	/mnt/zr1290_4_peak_441
Bd5	92656	92825				170	92708	109	11.7286	2.07358	7.97153	/mnt/zr1290_4_peak_442
Bd5	93273	93541				269	93503	98	5.68105	1.63018	2.40416	/mnt/zr1290_4_peak_443
Bd5	94561	94728				168	94646	103	7.95992	1.80472	4.42098	/mnt/zr1290_4_peak_444
Bd5	94782	95349				568	95010	112	12.6506	2.12344	8.86018	/mnt/zr1290_4_peak_445
Bd5	95683	95836				154	95731	102	7.55094	1.77542	4.04241	/mnt/zr1290_4_peak_446
Bd5	98690	99011				322	98952	108	9.5229	1.9043	5.85654	/mnt/zr1290_4_peak_447
Bd5	99897	100246				350	100008	105	7.92578	1.7912	4.39771	/mnt/zr1290_4_peak_448
Bd5	100971	101252				282	101233	93	6.22778	1.70368	2.86844	/mnt/zr1290_4_peak_449
Bd5	102537	103252				716	103128	103	8.10521	1.81695	4.5425	/mnt/zr1290_4_peak_450
Bd5	106520	106838				319	106534	91	6.71349	1.76023	3.29148	/mnt/zr1290_4_peak_451
Bd5	106927	107094				168	107021	106	9.25878	1.89504	5.6213	/mnt/zr1290_4_peak_452
Bd5	107181	107865				685	107319	111	11.8734	2.07026	8.1153	/mnt/zr1290_4_peak_453
Bd5	110611	111017				407	110745	110	9.31035	1.8757	5.67164	/mnt/zr1290_4_peak_454
Bd5	111376	111912				537	111665	118	6.01565	1.58497	2.67623	/mnt/zr1290_4_peak_455
Bd5	115289	115577				289	115381	116	12.236	2.06249	8.44766	/mnt/zr1290_4_peak_456
Bd5	115639	116289				651	116189	109	11.0232	2.01747	7.30043	/mnt/zr1290_4_peak_457
Bd5	116636	117263				628	117154	102	9.82742	1.96822	6.14817	/mnt/zr1290_4_peak_458
Bd5	118688	118991				304	118827	109	12.5508	2.1392	8.76084	/mnt/zr1290_4_peak_459
Bd5	119236	119428				193	119403	95	5.12457	1.59094	1.93783	/mnt/zr1290_4_peak_460
Bd5	120127	120306				180	120213	92	4.39186	1.53138	1.33005	/mnt/zr1290_4_peak_461
Bd5	120709	120967				259	120914	105	7.78501	1.77954	4.26303	/mnt/zr1290_4_peak_462
Bd5	123057	123242				186	123178	106	9.25878	1.89504	5.6213	/mnt/zr1290_4_peak_463
Bd5	123551	123973				423	123656	103	10.0866	1.98303	6.40297	/mnt/zr1290_4_peak_464
Bd5	126677	126924				248	126776	102	8.73317	1.87574	5.11863	/mnt/zr1290_4_peak_465
Bd5	127041	127734				694	127640	115	11.1346	1.98622	7.38999	/mnt/zr1290_4_peak_466
Bd5	128764	128969				206	128826	96	5.80259	1.64993	2.51541	/mnt/zr1290_4_peak_467
Bd5	131457	132548				1092	132389	100	7.72481	1.80115	4.20582	/mnt/zr1290_4_peak_468
Bd5	132920	133144				225	133031	101	9.07845	1.91137	5.44616	/mnt/zr1290_4_peak_469
Bd5	133261	133436				176	133328	92	6.65177	1.74879	3.23362	/mnt/zr1290_4_peak_470
Bd5	133625	133956				332	133841	103	7.95992	1.80472	4.42098	/mnt/zr1290_4_peak_471
Bd5	134783	135022				240	134915	94	7.27697	1.79547	3.78799	/mnt/zr1290_4_peak_472
Bd5	135389	135568				180	135449	101	6.50632	1.69038	3.12821	/mnt/zr1290_4_peak_473
Bd5	135687	136072				386	135814	105	10.3215	1.98855	6.61321	/mnt/zr1290_4_peak_474
Bd5	137249	137423				175	137370	101	8.55695	1.86686	4.97019	/mnt/zr1290_4_peak_475
Bd5	139074	139340				267	139279	114	10.9985	1.98226	7.27624	/mnt/zr1290_4_peak_476
Bd5	139572	140083				512	139729	101	7.93122	1.81334	4.40288	/mnt/zr1290_4_peak_477
Bd5	140499	140661				163	140539	99	8.39189	1.86492	4.81063	/mnt/zr1290_4_peak_478
Bd5	140751	141106				356	140965	100	9.14222	1.92342	5.5085	/mnt/zr1290_4_peak_479
Bd5	141359	141530				172	141442	103	9.54106	1.93736	5.87437	/mnt/zr1290_4_peak_480
Bd5	141692	141935				244	141883	97	7.34717	1.78468	3.85479	/mnt/zr1290_4_peak_481
Bd5	142961	143125				165	143103	104	9.48291	1.92598	5.82984	/mnt/zr1290_4_peak_482
Bd5	143192	143724				533	143488	112	12.5767	2.11768	8.78665	/mnt/zr1290_4_peak_483
Bd5	145023	145180				158	145121	106	9.80161	1.9393	6.12328	/mnt/zr1290_4_peak_484
Bd5	147554	147827				274	147672	112	11.0381	1.99829	7.31525	/mnt/zr1290_4_peak_485
Bd5	148354	148601				248	148439	99	6.77813	1.72371	3.35299	/mnt/zr1290_4_peak_486
Bd5	149769	150077				309	149946	108	9.68509	1.91729	6.01591	/mnt/zr1290_4_peak_487
Bd5	151137	151577				441	151211	107	10.2369	1.96807	6.55109	/mnt/zr1290_4_peak_488
Bd5	151884	152370				487	152064	112	7.56294	1.72826	4.05403	/mnt/zr1290_4_peak_489
Bd5	155072	155547				476	155432	102	8.42451	1.84961	4.84194	/mnt/zr1290_4_peak_490
Bd5	155707	156264				558	155926	98	8.01543	1.83808	4.45674	/mnt/zr1290_4_peak_491
Bd5	156524	156724				201	156647	101	8.92155	1.89799	5.30162	/mnt/zr1290_4_peak_492
Bd5	157519	157755				237	157625	96	7.75856	1.82729	4.23856	/mnt/zr1290_4_peak_493
Bd5	157870	158032				163	157899	96	6.94542	1.75408	3.50303	/mnt/zr1290_4_peak_494
Bd5	159009	159440				432	159123	109	11.5076	2.05599	7.75228	/mnt/zr1290_4_peak_495
Bd5	159716	160062				347	159963	98	7.19266	1.76549	3.73624	/mnt/zr1290_4_peak_496
Bd5	160251	160443				193	160314	101	7.85131	1.80649	4.32623	/mnt/zr1290_4_peak_497
Bd5	160810	161264				455	160942	102	8.29844	1.83893	4.72178	/mnt/zr1290_4_peak_498
Bd5	163782	163991				210	163921	111	9.89655	1.91585	6.21623	/mnt/zr1290_4_peak_499
Bd5	164170	164324				155	164205	99	7.59862	1.79574	4.08776	/mnt/zr1290_4_peak_500
Bd5	164449	164809				361	164709	118	14.1399	2.18998	10.293	/mnt/zr1290_4_peak_501
Bd5	165544	165810				267	165593	102	9.47134	1.93814	5.82944	/mnt/zr1290_4_peak_502
Bd5	165981	166161				181	166083	100	8.63082	1.87938	5.04192	/mnt/zr1290_4_peak_503
Bd5	167672	168192				521	167974	111	11.6675	2.05415	7.91099	/mnt/zr1290_4_peak_504
Bd5	168483	168643				161	168521	93	7.13342	1.78808	3.68044	/mnt/zr1290_4_peak_505
Bd5	168856	169035				180	168927	99	7.74275	1.80833	4.22313	/mnt/zr1290_4_peak_506
Bd5	169110	169274				165	169144	106	8.78994	1.85678	5.17355	/mnt/zr1290_4_peak_507
Bd5	171584	172075				492	171927	104	9.08314	1.8928	5.45074	/mnt/zr1290_4_peak_508
Bd5	172238	172435				198	172370	103	9.18357	1.90742	5.54843	/mnt/zr1290_4_peak_509
Bd5	172536	172915				380	172783	105	7.24168	1.73437	3.76454	/mnt/zr1290_4_peak_510
Bd5	173442	173916				475	173628	98	7.19266	1.76549	3.73624	/mnt/zr1290_4_peak_511
Bd5	174006	174205				200	174112	103	9.8648	1.96446	6.18491	/mnt/zr1290_4_peak_512
Bd5	174985	175310				326	175245	99	7.45665	1.78332	3.9594	/mnt/zr1290_4_peak_513
Bd5	175478	175809				332	175557	101	9.03588	1.90774	5.405	/mnt/zr1290_4_peak_514
Bd5	175871	176548				678	176248	134	10.7314	1.8556	7.01186	/mnt/zr1290_4_peak_515
Bd5	177518	177763				246	177694	96	6.67737	1.72982	3.25748	/mnt/zr1290_4_peak_516
Bd5	179949	180377				429	180088	105	8.66043	1.85189	5.07027	/mnt/zr1290_4_peak_517
Bd5	180658	180992				335	180898	113	13.1491	2.15432	9.33036	/mnt/zr1290_4_peak_518
Bd5	181954	182327				374	182203	108	9.84952	1.93047	6.16987	/mnt/zr1290_4_peak_519
Bd5	183444	183910				467	183554	114	9.67667	1.88163	6.00764	/mnt/zr1290_4_peak_520
Bd5	184541	184719				179	184662	94	5.93124	1.67104	2.59659	/mnt/zr1290_4_peak_521
Bd5	185013	185544				532	185245	100	8.51031	1.86899	4.92502	/mnt/zr1290_4_peak_522
Bd5	186112	186343				232	186204	105	8.81377	1.86453	5.19688	/mnt/zr1290_4_peak_523
Bd5	189483	189641				159	189566	100	9.27665	1.93499	5.63892	/mnt/zr1290_4_peak_524
Bd5	189727	189895				169	189823	88	5.74082	1.68226	2.45746	/mnt/zr1290_4_peak_525
Bd5	190078	190417				340	190155	100	7.72481	1.80115	4.20582	/mnt/zr1290_4_peak_526
Bd5	191150	191584				435	191491	104	10.5149	2.01162	6.79749	/mnt/zr1290_4_peak_527
Bd5	193658	193856				199	193739	92	6.32406	1.7179	2.95731	/mnt/zr1290_4_peak_528
Bd5	195617	195865				249	195766	93	10.8792	2.13385	7.1578	/mnt/zr1290_4_peak_529
Bd5	203432	203597				166	203559	95	5.34451	1.61166	2.09825	/mnt/zr1290_4_peak_530
Bd5	204439	204629				191	204563	94	7.5939	1.82451	4.08341	/mnt/zr1290_4_peak_531
Bd5	204824	205003				180	204921	94	5.57386	1.63752	2.30636	/mnt/zr1290_4_peak_532
Bd5	206005	206608				604	206104	103	11.1358	2.07101	7.39119	/mnt/zr1290_4_peak_533
Bd5	206869	207088				220	207065	116	5.90621	1.58287	2.57419	/mnt/zr1290_4_peak_534
Bd5	208090	208449				360	208159	99	7.74275	1.80833	4.22313	/mnt/zr1290_4_peak_535
Bd5	4948814	4948994				181	4948853	110	13.9582	2.24325	10.1122	/mnt/zr1290_4_peak_536
Bd5	4951520	4951682				163	4951558	110	17.3611	2.51976	13.4098	/mnt/zr1290_4_peak_537
Bd5	4975312	4975670				359	4975425	117	26.6677	3.20324	22.4997	/mnt/zr1290_4_peak_538
Bd5	4975778	4976242	325			465	4976130	155	37.7984	3.42081	33.4325	/mnt/zr1290_4_peak_539
Bd5	5238031	5238205	Bradi5g04070			175	5238135	21	10.2845	4.77437	6.57664	/mnt/zr1290_4_peak_540
Bd5	8726629	8726825	Bradi5g06628			197	8726709	27	15.3904	6.07647	11.4928	/mnt/zr1290_4_peak_541
Bd5	9855523	9855797	Bradi5g07321,Bradi5g07310	Bradi5g07321.1		275	9855645	33	18.8448	6.45604	14.8644	/mnt/zr1290_4_peak_542
Bd5	10908463	10908753				291	10908614	54	43.9924	11.9359	39.5303	/mnt/zr1290_4_peak_543
Bd5	10924739	10924901				163	10924810	19	8.72679	4.34033	5.11248	/mnt/zr1290_4_peak_544
Bd5	11225354	11225549				196	11225445	21	10.2845	4.77437	6.57664	/mnt/zr1290_4_peak_545
Bd5	11949643	11949961				319	11949820	73	67.8278	16.0592	63.1033	/mnt/zr1290_4_peak_546
Bd5	12021648	12021837	Bradi5g08840			190	12021721	27	15.3904	6.07647	11.4928	/mnt/zr1290_4_peak_547
Bd5	12984576	12984750		Bradi5g09510.1	Bradi5g09510.1	175	12984642	21	10.2845	4.77437	6.57664	/mnt/zr1290_4_peak_548
Bd5	14003749	14004085	Bradi5g10575			337	14003877	54	43.9924	11.9359	39.5303	/mnt/zr1290_4_peak_549
Bd5	14219678	14219921	Bradi5g10763			244	14219818	24	12.0887	5.12449	8.30133	/mnt/zr1290_4_peak_550
Bd5	17856910	17857069	Bradi5g14280			160	17857011	22	10.4816	4.71453	6.76486	/mnt/zr1290_4_peak_551
Bd5	19089273	19089455	Bradi5g15587			183	19089377	21	10.2845	4.77437	6.57664	/mnt/zr1290_4_peak_552
Bd5	19311580	19311916				337	19311732	29	17.2193	6.5105	13.2709	/mnt/zr1290_4_peak_553
Bd5	19667888	19668092		Bradi5g16115.1	Bradi5g16115.1	205	19668027	22	11.0922	4.99138	7.34802	/mnt/zr1290_4_peak_554
Bd5	19672225	19672433	Bradi5g16120	Bradi5g16120.1		209	19672367	22	11.0922	4.99138	7.34802	/mnt/zr1290_4_peak_555
Bd5	19681182	19681491				310	19681331	62	53.7316	13.6721	49.1569	/mnt/zr1290_4_peak_556
Bd5	19924941	19925138	Bradi5g16440	Bradi5g16440.3,Bradi5g16440.2		198	19925038	20	9.49571	4.55735	5.82984	/mnt/zr1290_4_peak_557
Bd5	20077154	20077317	Bradi5g16590	Bradi5g16590.1		164	20077183	16	6.54878	3.68928	3.13653	/mnt/zr1290_4_peak_558
Bd5	20077815	20078308	Bradi5g16590,Bradi5g16597			494	20078112	37	25.0675	8.24663	20.9281	/mnt/zr1290_4_peak_559
Bd5	20136557	20136851				295	20136710	54	43.9924	11.9359	39.5303	/mnt/zr1290_4_peak_560
Bd5	20179829	20180029	Bradi5g16751	Bradi5g16744.1		201	20179944	22	11.0922	4.99138	7.34802	/mnt/zr1290_4_peak_561
Bd5	20443918	20444187		Bradi5g17057.1		270	20444060	40	28.2048	8.89768	24.0009	/mnt/zr1290_4_peak_562
Bd5	20615212	20615396	Bradi5g17200			185	20615313	25	12.9178	5.32947	9.09999	/mnt/zr1290_4_peak_563
Bd5	20644205	20644602	Bradi5g17235	Bradi5g17235.1		398	20644453	54	38.3557	9.72721	33.9705	/mnt/zr1290_4_peak_564
Bd5	20753870	20754112	Bradi5g17325			243	20753983	22	11.0922	4.99138	7.34802	/mnt/zr1290_4_peak_565
Bd5	21451706	21451928		Bradi5g18260.10,Bradi5g18260.9,Bradi5g18260.8,Bradi5g18260.5,Bradi5g18260.4,Bradi5g18260.7,Bradi5g18260.6,Bradi5g18260.3	Bradi5g18260.10,Bradi5g18260.9,Bradi5g18260.8,Bradi5g18260.5,Bradi5g18260.4,Bradi5g18260.7,Bradi5g18260.6,Bradi5g18260.3	223	21451844	28	16.2975	6.29348	12.3736	/mnt/zr1290_4_peak_566
Bd5	21462464	21463227	Bradi5g18277	Bradi5g18277.1,Bradi5g18277.2		764	21462713	147	172.958	30.337	167.28	/mnt/zr1290_4_peak_567
Bd5	21617906	21618131	Bradi5g18460	Bradi5g18460.1		226	21618046	37	25.0675	8.24663	20.9281	/mnt/zr1290_4_peak_568
Bd5	21681686	21681958				273	21681808	49	38.1552	10.8508	33.7716	/mnt/zr1290_4_peak_569
Bd5	22394802	22395036	Bradi5g19220			235	22394932	15	5.86942	3.47227	2.53913	/mnt/zr1290_4_peak_570
Bd5	22395160	22395331	Bradi5g19220			172	22395227	23	9.69701	4.2446	6.02438	/mnt/zr1290_4_peak_571
Bd5	22752644	22752893				250	22752757	29	17.2193	6.5105	13.2709	/mnt/zr1290_4_peak_572
Bd5	22766601	22766901	Bradi5g19605			301	22766791	38	26.1024	8.46365	21.9378	/mnt/zr1290_4_peak_573
Bd5	22772463	22772812				350	22772669	58	48.8037	12.804	44.2836	/mnt/zr1290_4_peak_574
Bd5	23045897	23046079				183	23046014	23	11.9182	5.2084	8.13859	/mnt/zr1290_4_peak_575
Bd5	23378754	23378966	Bradi5g20323	Bradi5g20323.1		213	23378860	17	7.25226	3.9063	3.76454	/mnt/zr1290_4_peak_576
Bd5	23649410	23649563				154	23649469	18	7.97864	4.12332	4.42098	/mnt/zr1290_4_peak_577
Bd5	24304062	24304273	Bradi5g21580	Bradi5g21580.1,Bradi5g21580.3		212	24304159	20	9.49571	4.55735	5.82984	/mnt/zr1290_4_peak_578
Bd5	24304378	24304684	Bradi5g21580			307	24304548	42	30.3488	9.33172	26.1037	/mnt/zr1290_4_peak_579
Bd5	25199093	25199381	Bradi5g22830	Bradi5g22830.1,Bradi5g22820.1		289	25199264	25	13.6219	5.64243	9.78129	/mnt/zr1290_4_peak_580
Bd5	25703513	25703673	Bradi5g23680	Bradi5g23680.1		161	25703591	24	12.7616	5.42542	8.94903	/mnt/zr1290_4_peak_581
Bd5	25836670	25836913	Bradi5g23890			244	25836779	25	12.9081	5.32523	9.0932	/mnt/zr1290_4_peak_582
Bd5	25960879	25961122				244	25960995	32	16.8574	5.83632	12.9277	/mnt/zr1290_4_peak_583
Bd5	26171414	26171688	Bradi5g24290			275	26171542	40	27.0315	8.40416	22.8609	/mnt/zr1290_4_peak_584
Bd5	26392844	26393074	Bradi5g24650	Bradi5g24640.1,Bradi5g24650.1		231	26392960	28	16.2975	6.29348	12.3736	/mnt/zr1290_4_peak_585
Bd5	26467880	26468033				154	26467992	17	7.25226	3.9063	3.76454	/mnt/zr1290_4_peak_586
Bd5	26866218	26866492		Bradi5g25320.1,Bradi5g25320.2		275	26866370	18	7.97864	4.12332	4.42098	/mnt/zr1290_4_peak_587
Bd5	26866556	26866853		Bradi5g25320.1,Bradi5g25320.2	Bradi5g25320.1,Bradi5g25320.2	298	26866747	18	7.97864	4.12332	4.42098	/mnt/zr1290_4_peak_588
Bd5	26867157	26867428		Bradi5g25320.1,Bradi5g25320.2		272	26867297	52	36.2171	9.37349	31.8703	/mnt/zr1290_4_peak_589
Bd5	26896172	26896354	Bradi5g25376			183	26896253	27	14.6238	5.73943	10.7512	/mnt/zr1290_4_peak_590
Bd5	27332441	27332637				197	27332492	18	7.97864	4.12332	4.42098	/mnt/zr1290_4_peak_591
Bd5	27718175	27718504		Bradi5g26587.6		330	27718314	43	31.4359	9.54873	27.1706	/mnt/zr1290_4_peak_592
